# Supplementary material for: Detection of obstructive sleep apnea using Belun Sleep Platform wearable with neural network-based algorithm and its combined use with STOP-Bang questionnaire
Source: PLoS One. 2021 Oct 11;16(10):e0258040. doi: 10.1371/journal.pone.0258040 (PMC8504733; doi:10.1371/journal.pone.0258040)
Supplement: S1 Data — (XLS) [file pone.0258040.s001.xls]

## Sheet: BelunRingValidationS_UH-1_DATA 
Patient ID	Age	Race	Gender	BMI (kg/m2)	Comorbidities (diabetes, hypertension, hyperlipidemia, Asthma/COPD)	Beta Blocker/Calcium Channel Blocker	STOP-Bang	PSG AHI4% (events/h)	PSG CAI (events/h)	bAHI (events/h)	PSG TST (min)	bTST (min)
Subj0001	52	Caucasian	Male	25.5473	1	0	3	2.5	0.188976	9.2	253.617	242.903
Subj0002	53	Caucasian	Male	24.2	1	1	6	1.4	0.911392	7.6	368.233	352.784
Subj0003	62	Caucasian	Male	23.73	0	0	5	18.6	0.418848	22.2	161.9	165.293
Subj0004	60	Asian	Female	23.91	0	0	1	2.2	0.544629	9.3	226.183	216.165
Subj0005	54	Others	Female	26.39	1	0	4	4.8	1.03806	16.2	211.767	192.526
Subj0006	63	Asian	Male	22.96	1	0	5	17.3	0.156047	20	294.933	282.992
Subj0007	20	Caucasian	Female	20.97	0	0	1	1.4	0.794702	3.4	342.833	309.725
Subj0008	34	African American	Male	39.28	1	0	5	5.8	0	15.8	216.25	194.151
Subj0009	65	Caucasian	Female	44.21	0	0	3	1.3	0.167364	18	269.05	251.963
Subj0010	41	African American	Male	34.57	1	0	4	2.4	0.294118	9	341.3	331.404
Subj0011	48	African American	Female	40.42	1	0	6	42.5	0.17192	25.3	299.967	252.472
Subj0012	54	African American	Male	41.81	1	1	8	23.7	0	28.8	244.117	226.661
Subj0013	33	Others	Female	25.05	0	0	2	4.6	3.861	9.9	345.817	302.345
Subj0014	47	African American	Female	40.85	1	1	5	4.7	0.36036	10.4	255.133	237.65
Subj0015	58	African American	Female	40.23	1	0	7	31.3	0.174672	23.9	267.583	232.268
Subj0016	62	Caucasian	Male	34.15	1	0	7	17.6	1.14286	18.7	188.35	163.522
Subj0017	64	African American	Male	40.59	1	1	5	42.6	0	38.5	219.233	209.003
Subj0018	67	Asian	Male	25.77	1	0	3	0.3	0.293758	11	263.117	239.048
Subj0019	43	African American	Female	57.62	1	0	3	9.7	0.140845	16.3	185.867	152.567
Subj0020	24	African American	Female	37.06	1	0	4	1.6	0	15.9	260.117	223.845
Subj0021	60	African American	Female	24.17	1	1	3	3.3	0.618557	12.3	263.6	255.086
Subj0022	55	Caucasian	Female	37.1	1	1	4	3.4	0.291971	10.5	347.3	315.38
Subj0023	63	African American	Female	31.95	1	1	2	32.5	0.442804	31.8	187.367	172.607
Subj0024	27	Caucasian	Male	48.23	1	1	6	93.6	0.614334	59	116.5	103.945
Subj0025	59	African American	Male	31.75	1	0	3	1.9	0.147059	10.8	343.833	302.494
Subj0026	58	African American	Female	31.41	1	0	1	3.8	0	10	310.433	267.175
Subj0027	70	Caucasian	Male	35.14	1	1	5	20.1	0.382166	28.3	235.167	232.122
Subj0028	73	Caucasian	Male	22.45	1	1	3	1.6	0	7.2	121.083	116.098
Subj0029	56	Caucasian	Male	31.38	1	0	3	24.9	15.4592	22.8	330.867	306.179
Subj0030	59	Caucasian	Female	31.95	1	0	4	1.9	0	12.1	239.183	223.429
Subj0031	62	Caucasian	Female	33.81	1	0	5	15.4	3.41772	31.3	234.7	224.501
Subj0032	32	African American	Female	62.99	1	1	4	50.9	20.3678	32.5	285.033	252.591
Subj0033	47	Caucasian	Female	47.74	1	0	2	7.4	0.633245	11.7	342.317	321.099
Subj0034	46	African American	Female	30.89	0	0	4	2.1	1.73633	6.9	278.05	218.436
Subj0035	70	Caucasian	Female	25.84	0	0	4	32.8	0.504202	29.2	264.05	249.541
Subj0036	36	African American	Female	35.42	1	1	4	24.9	0	22.1	266.583	242.877
Subj0037	34	African American	Male	58.11	1	0	4	17.6	0.154242	12.2	225.733	217.627
Subj0038	64	Caucasian	Male	32.89	0	0	6	37.4	17.0248	37.3	329.883	311.225
Subj0029	37	African American	Male	38.24	1	0	3	1.8	0	7.6	330.883	289.782
Subj0040	59	Caucasian	Female	28.08	1	0	2	2.2	0	14.1	252.083	246.339
Subj0041	20	Caucasian	Female	21.92	1	0	1	0.2	0	5.9	334.85	295.203
Subj0042	36	African American	Female	44.55	1	1	2	30.1	0	32.7	240.167	234.564
Subj0043	59	Caucasian	Male	36.07	1	0	6	19.7	0	11.9	259.617	249.745
Subj0044	62	Caucasian	Female	33.28	0	0	3	3.6	0	11.1	305.95	297.328
Subj0045	22	Caucasian	Female	24.89	1	0	1	3.9	1.1497	14.9	340.8	303.464
Subj0046	35	African American	Female	51.32	1	1	3	10.4	0.17991	12.7	301.467	245.775
Subj0047	57	African American	Female	37.02	1	0	5	6.6	0	14.9	246.133	239.982
Subj0048	32	Others	Female	41.88	1	1	5	9.7	6.33708	14.994	236.683	198.71
Subj0049	67	Caucasian	Female	38.97	1	0	7	4.3	0.566038	11.5	247.65	233.653
Subj0050	41	African American	Female	27.12	1	0	1	8.7	0	19.8	308.45	269.429
Subj0051	63	Caucasian	Female	30.98	1	0	2	32.6	4.62766	33	344.3	321.811
Subj0052	52	Caucasian	Female	33.45	1	1	5	24.9	0.560748	32.4	263.1	245.056
Subj0053	41	African American	Female	45.83	0	0	4	0.7	0	19.6	148.483	101.288
Subj0054	43	African American	Male	28.76	1	0	4	3.7	0.168067	8.6	286.5	261.412
Subj0055	47	African American	Female	44.78	1	0	3	22.7	2.21538	28.1	218.25	195.494
Subj0056	47	Caucasian	Female	23.29	1	0	1	0.7	0.488467	7.9	318.867	295.297
Subj0057	44	Asian	Female	29.1	1	1	4	3.2	0.147239	12.5	316.4	295.076
Subj0058	63	Caucasian	Male	30.3	1	0	5	7.5	0	14.2	203.267	183.963
Subj0059	54	African American	Female	49.06	0	0	5	7.7	0	14.1	317.917	286.695
Subj0060	56	African American	Male	36.58	0	0	6	6.7	0	20.8	292.883	292.052
Subj0061	49	Caucasian	Female	38.41	0	0	3	5.1	0.180451	14.8	301.967	271.634
Subj0062	39	African American	Female	45.83	1	0	1	4.8	0	14.9997	180.883	152.935
Subj0063	31	African American	Female	63.75	1	1	2	11.7	3.10976	20.8	214.767	187.912
Subj0064	51	Caucasian	Male	49.76	1	0	6	22.8	3	25.3	293.983	278.796
Subj0065	44	African American	Female	41.96	1	0	4	1.4	0	11	279.05	246.755
Subj0066	55	African American	Female	29.78	1	0	3	2.4	0	10.7	324.367	297.39
Subj0067	29	African American	Female	23.96	1	1	1	0.2	0	7.3	244.167	191.21
Subj0068	70	African American	Female	36.91	1	1	4	7.3	0	15.9	347.783	316.223
Subj0069	71	African American	Male	23.96	1	1	4	3.5	0.350365	17.1	233.667	152.826
Subj0070	62	African American	Male	54.63	0	0	8	29.1	2.5641	46.1	247.15	220.193
Subj0071	59	Caucasian	Male	42.61	1	0	7	58.3	4.4	36.2	402.117	385.758
Subj0072	45	African American	Female	38.39	1	1	4	11.3	0.153061	15.4	294	267.317
Subj0073	51	African American	Female	49.01	1	1	6	4.6	0	13.1	264.083	225.159
Subj0074	42	African American	Female	50.65	1	1	5	17.7	2.13523	16.2	212.767	190.742
Subj0075	75	African American	Female	28.89	1	0	2	50.6	0.277778	38.3	195.817	174.919
Subj0076	46	Caucasian	Female	29.23	1	1	3	44.8	0	33.8	299.417	283.134
Subj0077	42	African American	Female	35.42	1	0	3	0	0	15.2	147.5	128.478
Subj0078	51	African American	Male	34.05	1	1	6	31	3.31288	22.1	353.3	292.048
